# Supplementary material for: Setting targets for antibiotic use in general practice in Europe: A scoping review
Source: Eur J Gen Pract. 2024 Nov 28;30(1):2430507. doi: 10.1080/13814788.2024.2430507 (PMC11610282; doi:10.1080/13814788.2024.2430507)
Supplement: Supplemental Material [file IGEN_A_2430507_SM3297.zip]

Archive with 7 entries (7 files):
- ejgp-2024-0174-File003.docx
- ejgp-2024-0174-File004.docx
- ejgp-2024-0174-File005.docx
- ejgp-2024-0174-File006.docx
- ejgp-2024-0174-File007.docx
- ejgp-2024-0174-File008.docx
- ejgp-2024-0174-File009.docx
